# Supplementary material for: MHC class I H2-Kb negatively regulates neural progenitor cell proliferation by inhibiting FGFR signaling
Source: PLoS Biol. 2021 Jun 28;19(6):e3001311. doi: 10.1371/journal.pbio.3001311 (PMC8270425; doi:10.1371/journal.pbio.3001311)
Supplement: S1 Data — This Excel file contains multiple sheets, each of which contains the data that were used to generate plots in Figs 1–3 and S1–S10 (separated into different sheets for each figure panel). (XLSX) [file pbio.3001311.s011.xlsx]

## Sheet: Figure 1A
Cell	C88	C40	C41	C22	C37	C58	C122	C6	C68	C56	C103	C82	C94	C76	C98	C17	C33	C10	C5	C81	C77	C34	C51	C62	C47	C107	C86	C38	C29	C97	C31	C8	C19	C90	C54	C60	C64	C96	C7	C87	C67	C1	C115	C4	C118	C23	C70	C12	C3
Mki67	0.0387877	0.0424278	0	0.0375554	0.0233204	0	0	0.0192034	0	0	0	0	0	0	0	0	0.0506071	0.0517416	0	0	0.735239	0.0273323	0	0.0550967	0.095809	0.0312443	0.0178067	0	0.0412238	0	0.0471537	0.052868	0.0561993	0	0	0	0.0363133	0	0	0.0572943	0	0.0626574	0.0350613	0.0299511	0	0.0647524	0.0767678	0	0.0424278
H2-D1	0.234262	0.159846	0.528505	0	0	0.303949	0	0	0.595667	0	0.407174	0.20364	0.341024	0.431225	0	0.282474	0	0.902596	0	0.197171	0	0.0556364	0.466202	0.142387	0.291069	0.120149	0.333573	0.104161	0	0	0.554388	0.669341	0.265047	0.06328	0	0.143294	0.190371	0.715645	0	0.484322	0.305292	0	0	0	0.740858	0	0	0	0.101093
H2-K1	0.104467	0.244481	0	0	0	0	0	0	0	0	0	0	0.82716	0.349047	0.227667	0	0	0	0	0	0	0	0	0.336999	0.598431	0.0890612	0	0	0.169558	0	0.18751	0.774301	0.105786	0.116529	0	0.127071	0	0.142543	0	0.917125	0.719597	0	0.0955697	0	0	0	0.113454	0	0
Time	0	0.00243837	0.0109241	0.0256679	0.0319527	0.0391275	0.0423361	0.063283	0.0645789	0.0746756	0.0776731	0.0949022	0.126171	0.126433	0.127724	0.128417	0.132346	0.139898	0.141049	0.157317	0.157401	0.162419	0.162678	0.185872	0.187107	0.189672	0.201255	0.20361	0.207498	0.211839	0.219373	0.224712	0.224778	0.227136	0.23082	0.237986	0.244775	0.25418	0.267151	0.281281	0.283297	0.287681	0.296736	0.296864	0.303901	0.312329	0.320761	0.321516	0.322499
TimePoint	1	1	1	1	1	1	1	1	1	1	1	1	1	1	1	1	1	1	1	1	1	1	1	1	1	1	1	1	1	1	1	1	1	1	1	1	1	1	1	1	1	1	1	1	1	1	1	1	1
[truncated: 51 more columns]

## Sheet: Figure 1B
Gene expression in cells in both time point categories
Cell	C88	C40	C41	C22	C37	C58	C122	C6	C68	C56	C103	C82	C94	C76	C98	C17	C33	C10	C5	C81	C77	C34	C51	C62	C47	C107	C86	C38	C29	C97	C31	C8	C19	C90	C54	C60	C64	C96	C7	C87	C67	C1	C115	C4	C118	C23	C70	C12	C3
Gapdh	895.83	1240.31	814.68	1336.44	2988.46	2798.52	707.12	4645.29	113.9	2657.06	682.62	171.98	959.15	2663.01	3862.96	3569.23	3392.87	1294.87	3731.98	88.68	1108.78	1361.3	640.76	3479.5	2456.13	1379.7	1357.67	3944.26	1344.9	1045.68	22.51	1551	2737.97	645.53	4411.01	16.91	2638.57	1851.13	1672.46	102.36	1280.82	1375.02	3829.85	3388.87	1832.23	3070.75	810.37	1956.26	2585.68
H2-D1	4.83	2.33	52.38	0	0	8.85	0	0	87.49	0	20.42	3.63	12.02	24.67	0	7.38	0	890.39	0	3.41	0	0.52	32.4	1.92	7.94	1.47	11.31	1.19	0	0	63.86	153.06	6.35	0.61	0	1.94	3.19	217.29	0	37.28	8.95	0	0	0	262.9	0	0	0	1.14
H2-K1	1.11	4.74	0	0	0	0	0	0	0	0	0	0	368.53	11.12	4.09	0	0	0	0	0	0	0	0	10.12	71.05	0.89	0	0	2.36	0	2.82	252.26	1.13	1.3	0	1.48	0	1.77	0	701.94	170.3	0	0.98	0	0	0	1.25	0	0
Mki67	0.28	0.31	0	0.27	0.16	0	0	0.13	0	0	0	0	0	0	0	0	0.38	0.39	0	0	106.7	0.19	0	0.42	0.84	0.22	0.12	0	0.3	0	0.35	0.4	0.43	0	0	0	0.26	0	0	0.44	0	0.49	0.25	0.21	0	0.51	0.63	0	0.31
TimePoint	1	1	1	1	1	1	1	1	1	1	1	1	1	1	1	1	1	1	1	1	1	1	1	1	1	1	1	1	1	1	1	1	1	1	1	1	1	1	1	1	1	1	1	1	1	1	1	1	1
[truncated: 51 more columns]

## Sheet: Figure 1E
Nestin	WT	K-/-	D-/-		EdU	WT	K-/-	D-/-		Doublecortin	WT	K-/-	D-/-		NeuN/BrdU	WT	K-/-	D-/-
	35.2	30.25	25.6667			1725	3525	3125			5634	13518	6523.2			403.2	1692	1152
	43.8	27.1667	41.7143			2525	2525	2625			6732	8328	6096			792	1278	504
	36.8	32.2	44.75			2225	3325	1825			4776	14220	8352			456	1238.4	892.8
		30.5				2425	3425	1925			4878	11394	14166			558	1497.6	738
						1825	3898	3025			6066	11736	8328			936	1674
mean	38.6	30.0292	37.377		mean	2145	3339.6	2505		mean	5617.2	11839.2	8693.04		mean	629.04	1476	821.7
std dev	4.57384	2.09578	10.2544		std dev	356.371	504.297	605.805		std dev	821.358	2292.59	3227.06		std dev	227.362	213.298	272.086
SEM	2.64071	1.04789	5.92038		SEM	159.374	225.529	270.924		SEM	367.323	1025.28	1443.19		SEM	101.679	95.3898	136.043

## Sheet: Figure 1G
EdU	sh-ctrl	sh-K	sh-D		Doublecortin	sh-ctrl	sh-K	sh-D		NeuN/Brdu	sh-ctrl	sh-K	sh-D
	12.6667	28.6667	30.6667			151.25	149.5	159.333			12	23.75	17.5
	20	31	26.5			177.75	221.5	134.667			15.25	37.75	19
	23.6667	29.3333	23.3333			149	223.75	157.667			17.5	28	14
	29	40	13.3333			121.667	192	129.667			13.6667	21.3333	18
	22					125					12.3333
	23					150.333					20
	27.6667					129					14
	14.3333					121.667					13.6667
						125					12.3333
mean	21.5417	32.25	23.4583		mean	138.963	196.688	145.333		mean	14.5278	27.7083	17.125
std dev	5.77058	5.25903	7.3879		std dev	19.2774	34.625	15.355		std dev	2.67122	7.23946	2.17466
SEM	2.04021	2.62952	3.69395		SEM	6.4258	17.3125	7.67752		SEM	0.890407	3.61973	1.08733

## Sheet: Figure 1I
Postnatal % EdU	WT	K-/-	D-/-		Postnatal %EdU	sh-ctrl	sh-K	sh-D		Adult % EdU	sh-ctrl	sh-K	sh-D
	13.013	17.213	12.62			13.1313	31.3993	15.3846			7.63636	17.6587	14.6699
	10.6827	19.3456	16.1502			12.844	28.5714	19.5402			7.77202	19.5382	8.10811
	16.3491	32.2934	14.9985			13.4855	22.2222	15.2941			5.25114	22.7068	10.3352
mean	13.3482	22.9507	14.5896			13.1536	27.3977	16.7397			6.88651	19.9679	11.0377
st dev	2.84804	8.16105	1.80027			0.321301	4.6998	2.42579			1.41789	2.55131	3.33685
SEM	1.64432	4.71178	1.03939			0.185503	2.71343	1.40053			0.818621	1.473	1.92653

## Sheet: Figure 2C
EdU	OE-ctrl	OE-K	OE-D		Doublecortin	OE-ctrl	OE-K	OE-D		NeuN/BrdU	OE-ctrl	OE-K	OE-D
	37.25	32.5	30			117.5	132	205.333			18.6667	11.6667	10.6667
	34.6667	29.6667	36.3333			159.667	160.667	137			9.66667	12	16.3333
	25.3333	20.3333	52.3333			140.667	57	126.333			10.3333	7	14.6667
	28.3333	22	30.3333			96.3333	77.6667	136.333			14.3333	10.6667	12.3333
	27.6667	29.25	32.75			134.667	115.5	193.25			10	9.66667	11
	36.6667	28	34.6667			146	137.667	177			15.6667	9.66667	12.3333
	35	18.6667	28			158	165.333	151.667			16.3333	10	15
	30.75	11.6667	38.6667			138.25	37.3333	180.667			13	11	14.3333
	33.3333	26.3333	40.3333			128	97.3333	181			14
	28					127.667
	27					138.333
	28					159.667
	40.3333					217
	30.6667					135
	35					181
mean	31.8667	24.2685	35.9352		mean	145.183	108.944	165.398		mean	13.5556	10.2083	13.3333
st dev	4.49137	6.62117	7.39249		st dev	28.1697	44.9915	28.1681		sd dev	3.11359	1.56284	2.0393
SEM	1.15967	2.20706	2.46416		SEM	7.27338	14.9972	9.38936		SEM	1.03786	0.552546	0.721

## Sheet: Figure 2D
Adult % EdU	OE-ctrl	OE-K	OE-D
	0.164909	0.149716	0.144335
	0.175714	0.138263	0.147838
	0.183341	0.142432	0.155613
	0.167176	0.157925	0.194886
	0.1969	0.144023	0.163439
	0.175194	0.138966	0.170287
	0.163117	0.136115	0.150498
	0.161363	0.150729	0.154519
mean	0.173464	0.144771	0.160177
st dev	0.0120775	0.00746404	0.0163326
SEM	0.00427004	0.00263894	0.00577443

## Sheet: Figure 2E
Adult % EdU	sh-ctrl + OE-ctrl	sh-K + OE-ctrl	sh-K + OE-K	sh-K + OE-D
	0.152145	0.176068	0.136872	0.14816
	0.11	0.214246	0.132479	0.179832
	0.143736	0.177631	0.126303	0.176212
	0.102584	0.208744	0.108196	0.191467
	0.140599	0.181507	0.118653	0.155037
	0.113299	0.159098	0.0835009	0.14077
mean	0.127061	0.186215	0.117667	0.165246
st dev	0.0208333	0.0211066	0.0196001	0.0200787
SEM	0.00850517	0.00861673	0.00800173	0.00819709

## Sheet: Figure 3A
F3A Distance between individual RNA-seq samples
	WT1	WT2	WT3	KO_K1	KO_K2	KO_K3	KO_D1	KO_D2	KO_D3
WT1	0	21.6277	21.0875	31.3256	29.3233	29.9999	25.3004	25.8362	25.1507
WT2	21.6277	0	21.9039	30.3908	29.2899	28.7491	25.4834	24.2848	24.8828
WT3	21.0875	21.9039	0	30.7998	29.414	30.5668	24.3362	24.4985	24.4417
KO_K1	31.3256	30.3908	30.7998	0	22.7369	22.8217	35.2372	34.7862	35.5192
KO_K2	29.3233	29.2899	29.414	22.7369	0	21.2383	33.4231	33.1113	33.4846
KO_K3	29.9999	28.7491	30.5668	22.8217	21.2383	0	34.2507	33.369	34.2502
KO_D1	25.3004	25.4834	24.3362	35.2372	33.4231	34.2507	0	19.245	18.9269
KO_D2	25.8362	24.2848	24.4985	34.7862	33.1113	33.369	19.245	0	18.7215
KO_D3	25.1507	24.8828	24.4417	35.5192	33.4846	34.2502	18.9269	18.7215	0

## Sheet: Figure 3B
F3B Heatmap z-scores for WT and H2-K1 KO samples
	WT1	WT2	WT3	KO_K1	KO_K2	KO_K3
Camk1_protein-coding	-0.893591	-0.82494	-1	0.748474	0.978454	0.996639
Spp1_protein-coding	-0.768049	-1	-0.594558	1	0.360803	0.854466
Bdnf_protein-coding	-0.74043	-0.93855	-1	1	0.823953	0.68429
Creb3_protein-coding	-1	-0.360982	-0.951955	1	0.666916	0.730375
Pdgfrl_protein-coding	-0.831563	-1	-0.146518	1	0.739905	0.513391
Pdgfd_protein-coding	-1	-1	-0.319048	1	0.667934	0.868858
Ephb1_protein-coding	-0.299324	-1	-1	0.755792	1	0.677735
Pdgfa_protein-coding	-0.790102	-1	-0.674576	1	0.707933	0.584356
Pdgfc_protein-coding	-0.388127	-0.577132	-1	0.291298	1	1
Fgf1_protein-coding	-0.706402	-1	-0.225214	1	0.136357	0.871896
Epha2_protein-coding	-1	-1	-0.293957	0.226509	0.697202	1
H2-K1_protein-coding	0.805242	0.9678	0.875298	-0.575715	-1	-0.745221

[truncated: 31 more sheets: Figure 3D, Figure 3E, Figure 3F, Figure 3G, Figure 3H, Figure S1A, Figure S2A, Figure S2B, Figure S2C, Figure S2D, Figure S2E, Figure S3A, Sheet1, Figure S3B, Figure S4A, Figure S4B, Figure S4C, Figure S4D, Figure S5B, Figure S5C …]
